# Supplementary material for: The Enigmatic Snow Microorganism, Chionaster nivalis, Is Closely Related to Bartheletia paradoxa (Agaricomycotina, Basidiomycota)
Source: Microbes Environ. 2021 Jun 16;36(2):ME21011. doi: 10.1264/jsme2.ME21011 (PMC8209449; doi:10.1264/jsme2.ME21011)
Supplement: Supplementary file 2 — Supplementary Material 2 [file 36_21011_s2.xlsx]

## Sheet: Table S3
Table S3. List of meta-amplicon sequencing datasets examined in this study.
			Collection site			number of reads
Refernce	BioProject	Run Accession	Region	Country	Details	deposited	treated1	Molecular marker	# of reads assignable to C. nivalis	% of identical matches	% of reads assignable to C. nivalis/deposited reads
Brown et al., 2015	PRJNA231162	SRR1104197	North America	USA	Colorado & Washington	11346703	10645764	ITS-2	45426	97.1-100	0.00400345
Brown et al., 2019	PRJNA518106	SRR8520114	Arctic region	Norway	Kilpisjrvi 2	35139	34598	ITS-2	0	-	0
	PRJNA518106	SRR8520115	Arctic region	Sweden	Lake Kuoletisjaure	46721	45923	ITS-2	0	-	0
	PRJNA518106	SRR8520116	Arctic region	Sweden	Lake Mierkenisvare	54442	54140	ITS-2	0	-	0
	PRJNA518106	SRR8520117	Arctic region	Finland	Kilpisjrvi 1	2464	2424	ITS-2	0	-	0
	PRJNA518106	SRR8520118	Northern Europe	Norway	Hjartasen	28691	28507	ITS-2	0	-	0
	PRJNA518106	SRR8520119	Arctic region	Norway	Lake Sraggajaure	21673	21485	ITS-2	0	-	0
	PRJNA518106	SRR8520120	North America	North America	Lake Isabelle 2, Colorado	78346	77772	ITS-2	0	-	0
	PRJNA518106	SRR8520121	North America	USA	Lake Isabelle 1, Colorado	66782	66204	ITS-2	0	-	0
	PRJNA518106	SRR8520122	Arctic region	Norway	Narvik 4	38078	37501	ITS-2	0	-	0
	PRJNA518106	SRR8520123	North America	USA	Lake Isabelle 3, Colorado	76598	75979	ITS-2	0	-	0
	PRJNA518106	SRR8520124	Arctic region	Norway	Narvik 2	37449	37126	ITS-2	0	-	0
	PRJNA518106	SRR8520125	Arctic region	Norway	Narvik 1	733458	726435	ITS-2	0	-	0
	PRJNA518106	SRR8520126	Arctic region	Norway	Narvik 3	92811	91881	ITS-2	0	-	0
	PRJNA518106	SRR8520127	Arctic region	Finland	Kilpisjrvi 4	49760	49460	ITS-2	0	-	0
	PRJNA518106	SRR8520128	Arctic region	Finland	Kilpisjrvi 3	63125	62667	ITS-2	0	-	0
Davey et al., 2019	PRJEB23732	ERR2226463	Antarctica	-	Snow on Ryder Bay, Antarctic Peninsula	592512	43840	ITS-2	0	-	0
	PRJEB23732	ERR2226464	Antarctica	-	Snow on Ryder Bay, Antarctic Peninsula	706151	15607	ITS-2	0	-	0
	PRJEB23732	ERR2226465	Antarctica	-	Snow on Ryder Bay, Antarctic Peninsula	749360	21840	ITS-2	0	-	0
	PRJEB23732	ERR2226466	Antarctica	-	Snow on Ryder Bay, Antarctic Peninsula	753293	41432	ITS-2	0	-	0
	PRJEB23732	ERR2226467	Antarctica	-	Snow on Ryder Bay, Antarctic Peninsula	727476	16650	ITS-2	0	-	0
	PRJEB23732	ERR2226468	Antarctica	-	Snow on Ryder Bay, Antarctic Peninsula	955745	22446	ITS-2	0	-	0
	PRJEB23732	ERR2226469	Antarctica	-	Snow on Ryder Bay, Antarctic Peninsula	587018	29743	ITS-2	0	-	0
	PRJEB23732	ERR2226470	Antarctica	-	Snow on Ryder Bay, Antarctic Peninsula	867996	23718	ITS-2	0	-	0
	PRJEB23732	ERR2226471	Antarctica	-	Snow on Ryder Bay, Antarctic Peninsula	705169	32522	ITS-2	0	-	0
	PRJEB23732	ERR2226472	Antarctica	-	Snow on Ryder Bay, Antarctic Peninsula	534741	15292	ITS-2	0	-	0
	PRJEB23732	ERR2226473	Antarctica	-	Snow on Ryder Bay, Antarctic Peninsula	743198	17180	ITS-2	0	-	0
	PRJEB23732	ERR2226474	Antarctica	-	Snow on Ryder Bay, Antarctic Peninsula	302832	26086	ITS-2	0	-	0
Luo et al., 2020	PRJNA514205	SRR8426633	Antarctica	-	Snow on Fildes Peninsula	37142	36800	18S rRNA	0	-	0
	PRJNA514205	SRR8426634	Antarctica	-	Snow on Fildes Peninsula	32655	32266	18S rRNA	0	-	0
	PRJNA514205	SRR8426635	Antarctica	-	Snow on Fildes Peninsula	38049	37375	18S rRNA	0	-	0
	PRJNA514205	SRR8426636	Antarctica	-	Snow on Fildes Peninsula	38576	37918	18S rRNA	0	-	0
	PRJNA514205	SRR8426637	Antarctica	-	Snow on Fildes Peninsula	33763	33314	18S rRNA	0	-	0
	PRJNA514205	SRR8426638	Antarctica	-	Snow on Fildes Peninsula	33529	33089	18S rRNA	0	-	0
	PRJNA514205	SRR8426639	Antarctica	-	Snow on Fildes Peninsula	37559	37170	18S rRNA	0	-	0
	PRJNA514205	SRR8426640	Antarctica	-	Snow on Fildes Peninsula	35555	35102	18S rRNA	0	-	0
	PRJNA514205	SRR8426641	Antarctica	-	Snow on Fildes Peninsula	41428	40935	18S rRNA	0	-	0
	PRJNA514205	SRR8426642	Antarctica	-	Snow on Fildes Peninsula	43533	42897	18S rRNA	0	-	0
Lutz et al., 2015a	PRJEB8832	ERR792548	Northern Europe	Iceland	several places_18S	41437	-	18S rRNA	0	-	0
Lutz et al., 2015b	PRJEB11474	ERR1121456	Arctic region	Norway	green snow on Feiringbreen, Svalbard_18S	7552	-	18S rRNA	0	-	0
	PRJEB11474	ERR1121457	Arctic region	Norway	red snow on Feiringbreen, Svalbard_18S	8292	-	18S rRNA	0	-	0
Lutz et al., 2016	PRJEB10548	ERR3721900	Northern Europe	Iceland	ICE12-3_18S	5461	-	18S rRNA	0	-	0
	PRJEB10548	ERR3721902	Northern Europe	Iceland	ICE12-4_18S	1908	-	18S rRNA	0	-	0
	PRJEB10548	ERR3721904	Northern Europe	Greenland	MIT12-19_18S	5995	-	18S rRNA	0	-	0
	PRJEB10548	ERR3721906	Northern Europe	Greenland	MIT12-7_18S	5371	-	18S rRNA	0	-	0
	PRJEB10548	ERR3721908	Arctic region	Norway	SVA13-10_18S	13427	-	18S rRNA	0	-	0
	PRJEB10548	ERR3721909	Arctic region	Norway	SVA13-2_18S	6178	-	18S rRNA	0	-	0
	PRJEB10548	ERR3721911	Arctic region	Norway	SVA13-20_18S	7123	-	18S rRNA	0	-	0
	PRJEB10548	ERR3721913	Arctic region	Norway	SVA13-23_18S	5416	-	18S rRNA	0	-	0
	PRJEB10548	ERR3721915	Arctic region	Norway	SVA13-31_18S	12844	-	18S rRNA	0	-	0
	PRJEB10548	ERR3721917	Arctic region	Norway	SVA13-33_18S	7678	-	18S rRNA	0	-	0
	PRJEB10548	ERR3721919	Arctic region	Norway	SVA13-36_18S	23461	-	18S rRNA	6	99.1-99.4	0.000255744
	PRJEB10548	ERR3721921	Arctic region	Norway	SVA13-4_18S	6975	-	18S rRNA	0	-	0
	PRJEB10548	ERR3721923	Arctic region	Norway	SVA13-43_18S	16445	-	18S rRNA	0	-	0
	PRJEB10548	ERR3721925	Arctic region	Norway	SVA13-48_18S	6338	-	18S rRNA	1	99.1	0.000157778
	PRJEB10548	ERR3721927	Arctic region	Norway	SVA13-54_18S	5062	-	18S rRNA	0	-	0
	PRJEB10548	ERR3721929	Arctic region	Norway	SVA13-65_18S	7423	-	18S rRNA	0	-	0
	PRJEB10548	ERR3721931	Arctic region	Sweden	TAR13-1_18S	9621	-	18S rRNA	0	-	0
	PRJEB10548	ERR3721933	Arctic region	Sweden	TAR13-17_18S	8761	-	18S rRNA	0	-	0
	PRJEB10548	ERR3721935	Arctic region	Sweden	TAR13-21_18S	9321	-	18S rRNA	0	-	0
	PRJEB10548	ERR3721937	Arctic region	Sweden	TAR13-28_18S	9394	-	18S rRNA	0	-	0
	PRJEB10548	ERR3721940	Arctic region	Sweden	TAR13-30_18S	6485	-	18S rRNA	0	-	0
	PRJEB10548	ERR3721942	Arctic region	Sweden	TAR13-35_18S	7329	-	18S rRNA	0	-	0
	PRJEB10548	ERR3721943	Arctic region	Sweden	TAR13-39_18S	11659	-	18S rRNA	0	-	0
	PRJEB10548	ERR3721945	Arctic region	Sweden	TAR13-41_18S	7584	-	18S rRNA	0	-	0
	PRJEB10548	ERR3721947	Arctic region	Sweden	TAR13-8_18S	77659	-	18S rRNA	0	-	0
	PRJEB10548	ERR3721949	Arctic region	Sweden	TAR14-1_18S	12518	-	18S rRNA	0	-	0
	PRJEB10548	ERR3721951	Arctic region	Sweden	TAR14-10_18S	6077	-	18S rRNA	0	-	0
	PRJEB10548	ERR3721953	Arctic region	Sweden	TAR14-11_18S	4937	-	18S rRNA	0	-	0
	PRJEB10548	ERR3721955	Arctic region	Sweden	TAR14-12_18S	7447	-	18S rRNA	0	-	0
	PRJEB10548	ERR3721957	Arctic region	Sweden	TAR14-4_18S	10470	-	18S rRNA	0	-	0
	PRJEB10548	ERR3721959	Arctic region	Sweden	TAR14-5_18S	4288	-	18S rRNA	0	-	0
	PRJEB10548	ERR3721961	Arctic region	Sweden	TAR14-6_18S	7611	-	18S rRNA	0	-	0
	PRJEB10548	ERR3721963	Arctic region	Sweden	TAR14-7_18S	2053	-	18S rRNA	0	-	0
Lutz et al., 2017	PRJEB14001	ERR1422205	Arctic region	Norway & Sweden	Svalbard & Talfala_18S	684638	-	18S rRNA	13	99.1-100	1.89881e-05
Lutz et al., 2019	PRJEB24479	ERR2260020	Europe	Aurstria	Austrian Alps_WP79_18S	187527	-	18S rRNA	389	99.1-100	0.00207437
	PRJEB24479	ERR2260021	Europe	Aurstria	Austrian Alps_WP79_ITS-2	127126	-	ITS-2	1000	97.1-100	0.00786621
	PRJEB24479	ERR2260022	Europe	Aurstria	Austrian Alps_WP99_18S	248583	-	18S rRNA	29	99.1-100	0.000116661
	PRJEB24479	ERR2260023	Europe	Aurstria	Austrian Alps_WP99_ITS	163340	-	ITS-2	17	97.1-100	0.000104077
Segawa et al., 2018	PRJDB6969	DRR129262	Northern Europe	Greenland	Snow on Tugto Glacier, Greenland	514116	387193	ITS-2	178	97.1-100	0.000346225
	PRJDB6969	DRR129263	Northern Europe	Greenland	Snow on Glacier, Greenland	1445393	1211032	ITS-2	108	97.1-98.3	7.47202e-05
	PRJDB6969	DRR129264	Arctic region	Norway	Snow on Foxfonna Glacier, Svalbard	710670	527364	ITS-2	445	97.1-98.3	0.00062617
	PRJDB6969	DRR129265	Arctic region	Norway	Snow on Foxfonna Glacier, Svalbard	673644	560212	ITS-2	10528	97.1-98.8	0.0156284
	PRJDB6969	DRR129266	Arctic region	Norway	Snow on Longyearbreen Glacier, Svalbard	554089	458560	ITS-2	1268	97.1-98.3	0.00228844
	PRJDB6969	DRR129267	Arctic region	Norway	Snow on Longyearbreen Glacier, Svalbard	791069	660003	ITS-2	118	97.1-98.8	0.000149165
	PRJDB6969	DRR129268	Arctic region	Norway	Snow on Br_ggerbreen, Svalbard	1698406	1460377	ITS-2	1535	97.1-99.6	0.000903789
	PRJDB6969	DRR129269	North America	USA	Snow on Juneau ice field, Alaska	964146	761431	ITS-2	10	97.9-100	1.03719e-05
	PRJDB6969	DRR129270	North America	USA	Snow on Gulkana Glacier, Alaska	736662	636321	ITS-2	298	97.1-98.3	0.000404527
	PRJDB6969	DRR129271	North America	USA	Snow on Gulkana Glacier, Alaska	774403	639096	ITS-2	6611	97.1-99.6	0.0085369
	PRJDB6969	DRR129272	North America	USA	Snow on Harding ice field, Alaska	520043	378354	ITS-2	0	-	0
	PRJDB6969	DRR129273	Antarctica	-	Seasonal snow, Riiser-Larsen	154692	84213	ITS-2	0	-	0
	PRJDB6969	DRR129274	Antarctica	-	Seasonal snow, Yukidori Valley	130704	106714	ITS-2	0	-	0
	PRJDB6969	DRR129275	Antarctica	-	Seasonal snow on Johnsons Glacier, Livingston Island	192386	147752	ITS-2	2	97.1	1.03958e-05
	PRJDB6969	DRR129276	Antarctica	-	Seasonal snow on Johnsons Glacier, Livingston Island	80044	64474	ITS-2	0	-	0
	PRJDB6969	DRR129277	Antarctica	-	Seasonal snow on Johnsons Glacier, Livingston Island	352642	282147	ITS-2	0	-	0
	PRJDB6969	DRR129278	Antarctica	-	Seasonal snow on Johnsons Glacier, Livingston Island	515413	391014	ITS-2	0	-	0
	PRJDB6969	DRR129279	Antarctica	-	Seasonal snow on Glacier Rocoso, Livingston Island	585740	446510	ITS-2	0	-	0
	PRJDB6969	DRR129280	Antarctica	-	Seasonal snow on Glacier Rocoso, Livingston Island	390600	281960	ITS-2	54	97.1	0.000138249
	PRJDB6969	DRR129281	Antarctica	-	Seasonal snow on Glacier Rocoso, Livingston Island	456061	194349	ITS-2	0	-	0
	PRJDB6969	DRR129282	Antarctica	-	Seasonal snow on Hurd Glacier-Sally Rocks lobe, Livingston Island	55932	43278	ITS-2	0	-	0
	PRJDB6969	DRR129283	Antarctica	-	Seasonal snow on Hurd Glacier-Sally Rocks lobe, Livingston Island	297001	241269	ITS-2	0	-	0
	PRJDB6969	DRR129284	Antarctica	-	Seasonal snow on Hurd Glacier-Sally Rocks lobe, Livingston Island	63063	42379	ITS-2	0	-	0
	PRJDB6969	DRR129285	Antarctica	-	Seasonal snow on Hurd Glacier-Sally Rocks lobe, Livingston Island	27255	21010	ITS-2	0	-	0
	PRJDB6969	DRR129286	Northern Europe	Greenland	Snow on Tugto Glacier	86258	79646	ITS-2	0	-	0
	PRJDB6969	DRR129287	Northern Europe	Greenland	Snow on Glacier	858298	824164	ITS-2	0	-	0
	PRJDB6969	DRR129288	Arctic region	Norway	Snow on Foxfonna Glacier, Svalbard	24522	23023	ITS-2	0	-	0
	PRJDB6969	DRR129289	Arctic region	Norway	Snow on Foxfonna Glacier, Svalbard	11721	10922	ITS-2	0	-	0
	PRJDB6969	DRR129290	Arctic region	Norway	Snow on Longyearbreen Glacier, Svalbard	7586	7156	ITS-2	0	-	0
	PRJDB6969	DRR129291	Arctic region	Norway	Snow on Longyearbreen Glacier, Svalbard	25793	24133	ITS-2	0	-	0
	PRJDB6969	DRR129292	Arctic region	Norway	Snow on Br_ggerbreen, Svalbard	142187	134042	ITS-2	0	-	0
	PRJDB6969	DRR129293	North America	USA	Snow on Juneau ice field, Alaska	45704	42850	ITS-2	0	-	0
	PRJDB6969	DRR129294	North America	USA	Snow on Gulkana Glacier, Alaska	177909	167360	ITS-2	0	-	0
	PRJDB6969	DRR129295	North America	USA	Snow on Harding ice field, Alaska	52015	48412	ITS-2	0	-	0
	PRJDB6969	DRR129296	Antarctica	-	Seasonal snow, Riiser-Larsen	59912	55908	ITS-2	0	-	0
	PRJDB6969	DRR129297	Antarctica	-	Seasonal snow, Yukidori Valley	64342	59859	ITS-2	0	-	0
	PRJDB6969	DRR129298	Arctic region	Norway	Snow on Longyearbreen Glacier, Svalbard	55659	53526	ITS-2	0	-	0
	PRJDB6969	DRR129299	Arctic region	Norway	Snow on Br_ggerbreen, Svalbard	38963	36338	ITS-2	0	-	0
Terashima et al., 2017	PRJNA384269	SRR5482949	Asia	Japan	Green snow B2, Asahidake, Hokkaido	107590	-	18S rRNA	4	100	3.71782e-05
	PRJNA384269	SRR5482950	Asia	Japan	Red snow B2, Asahidake, Hokkaido	108765	-	18S rRNA	292	99.1-100	0.00268469
	PRJNA384269	SRR5482951	Asia	Japan	Red snow A2, Asahidake, Hokkaido	110702	-	18S rRNA	415	99.1-100	0.0037488
	PRJNA384269	SRR5482952	Asia	Japan	Red snow A1, Asahidake, Hokkaido	111509	-	18S rRNA	939	99.1-100	0.00842084
Yakimovich et al., 2020	PRJEB34539	ERR3545915	North America	Canada	BRE18-01	303027	278149	18S rRNA	3	100	9.90011e-06
	PRJEB34539	ERR3545916	North America	Canada	BRE18-02x	466408	421097	18S rRNA	24	99.1-100	5.14571e-05
	PRJEB34539	ERR3545917	North America	Canada	BRE18-10	322058	291211	18S rRNA	143	99.1-100	0.000444019
	PRJEB34539	ERR3545918	North America	Canada	BRE18-19	422440	390862	18S rRNA	5	99.3-100	1.1836e-05
	PRJEB34539	ERR3545919	North America	Canada	BRE18-Ro	1252	928	18S rRNA	0	-	0
	PRJEB34539	ERR3545920	North America	Canada	FRO18-09	145405	131903	18S rRNA	1	99.1	6.87734e-06
	PRJEB34539	ERR3545921	North America	Canada	GAR18-01	392328	356566	18S rRNA	4	100	1.01956e-05
	PRJEB34539	ERR3545922	North America	Canada	GAR18-02	428662	398457	18S rRNA	14	99.1-100	3.26598e-05
	PRJEB34539	ERR3545923	North America	Canada	GAR18-01.2	152235	130542	18S rRNA	10	99.1-100	6.56879e-05
	PRJEB34539	ERR3545924	North America	Canada	GAR18-04	59590	57285	18S rRNA	0	-	0
	PRJEB34539	ERR3545925	North America	Canada	HOL18-13	158855	142800	18S rRNA	0	-	0
	PRJEB34539	ERR3545926	North America	Canada	HOL18-18	150936	123009	18S rRNA	0	-	0
	PRJEB34539	ERR3545927	North America	Canada	Hol18-21	417433	372080	18S rRNA	5	100	1.1978e-05
	PRJEB34539	ERR3545928	North America	Canada	Hol18-25a	141143	122646	18S rRNA	1	100	7.08501e-06
	PRJEB34539	ERR3545929	North America	Canada	Hol18-25b	150574	125496	18S rRNA	0	-	0
	PRJEB34539	ERR3545930	North America	Canada	Hol18-39d	356226	332046	18S rRNA	1	100	2.80721e-06
	PRJEB34539	ERR3545931	North America	Canada	Hol18-40	159600	145558	18S rRNA	7	99.1-100	4.38596e-05
	PRJEB34539	ERR3545932	North America	Canada	Hol18-42	387853	355556	18S rRNA	4	100	1.03132e-05
	PRJEB34539	ERR3545933	North America	Canada	Hol18-42b	377274	346715	18S rRNA	1	100	2.65059e-06
	PRJEB34539	ERR3545934	North America	Canada	Hol18-47	373964	342996	18S rRNA	0	-	0
	PRJEB34539	ERR3545935	North America	Canada	Hol18-49	141780	112800	18S rRNA	0	-	0
	PRJEB34539	ERR3545936	North America	Canada	Hol18-52	102412	92730	18S rRNA	0	-	0
	PRJEB34539	ERR3545937	North America	Canada	Hol18-59	193297	164391	18S rRNA	3	100	1.55202e-05
	PRJEB34539	ERR3545938	North America	Canada	LIB18-01	1375	984	18S rRNA	0	-	0
	PRJEB34539	ERR3545939	North America	Canada	NES18-01	334296	309290	18S rRNA	96	99.1-100	0.000287171
	PRJEB34539	ERR3545940	North America	Canada	Nes18-02	180730	159894	18S rRNA	50	99.1-100	0.000276656
	PRJEB34539	ERR3545941	North America	Canada	NES18-03	370924	339834	18S rRNA	0	-	0
	PRJEB34539	ERR3545942	North America	Canada	PAN18-01	410359	369068	18S rRNA	62	99.1-100	0.000151087
	PRJEB34539	ERR3545943	North America	Canada	PAN18-01.2	349787	322930	18S rRNA	94	99.1-100	0.000268735
	PRJEB34539	ERR3545944	North America	Canada	SEY18-07	286318	262762	18S rRNA	12	99.1-100	4.19114e-05
	PRJEB34539	ERR3545945	North America	Canada	sey18-22b	167592	150884	18S rRNA	2	99.3-100	1.19337e-05
	PRJEB34539	ERR3545946	North America	Canada	sey18-22c	119005	105626	18S rRNA	1	99.1	8.40301e-06
	PRJEB34539	ERR3545947	North America	Canada	Sey18-25	348518	320513	18S rRNA	1	99.1	2.86929e-06
	PRJEB34539	ERR3545948	North America	Canada	Sey18-26b	149627	134311	18S rRNA	0	-	0
	PRJEB34539	ERR3545949	North America	Canada	Sey18-30	159831	141496	18S rRNA	0	-	0
	PRJEB34539	ERR3545950	North America	Canada	Sey18-38	437599	405097	18S rRNA	2	99.3-100	4.57039e-06
	PRJEB34539	ERR3545951	North America	Canada	SEY18-43	144639	120341	18S rRNA	4	99.1-100	2.76551e-05
	PRJEB34539	ERR3545952	North America	Canada	Sey18-63	378616	346689	18S rRNA	0	-	0
	PRJEB34539	ERR3545953	North America	Canada	Sey18-63.5	450253	400679	18S rRNA	8	99.3-100	1.77678e-05
	PRJEB34539	ERR3545954	North America	Canada	Sey18-65	144447	130031	18S rRNA	0	-	0
	PRJEB34539	ERR3545955	North America	Canada	sey18-65b	169782	140523	18S rRNA	0	-	0
	PRJEB34539	ERR3545956	North America	Canada	Sey18-66	322964	295123	18S rRNA	1	100	3.09632e-06
	PRJEB34539	ERR3545957	North America	Canada	sey18-66b	389802	359753	18S rRNA	1	100	2.56541e-06
	PRJEB34539	ERR3545958	North America	Canada	Sey18-74.2	381298	349317	18S rRNA	11	99.1-100	2.88488e-05
	PRJEB34539	ERR3545959	North America	Canada	Sey18-74	130802	117875	18S rRNA	6	99.1-100	4.58709e-05
	PRJEB34539	ERR3545960	North America	Canada	Sey18-75.2	170817	150300	18S rRNA	1	100	5.85422e-06
	PRJEB34539	ERR3545961	North America	Canada	Sey18-75	148496	123556	18S rRNA	6	99.1-100	4.04051e-05
	PRJEB34539	ERR3545962	North America	Canada	Sky18-10	157570	142572	18S rRNA	0	-	0
	PRJEB34539	ERR3545963	North America	Canada	Sky18-12	300531	276064	18S rRNA	0	-	0
	PRJEB34539	ERR3545964	North America	Canada	Sky18-14	334651	308619	18S rRNA	60	99.1-100	0.000179291
	PRJEB34539	ERR3545965	North America	Canada	sky18-15gb	160718	142040	18S rRNA	3	100	1.86662e-05
	PRJEB34539	ERR3545966	North America	Canada	sky18-15r	154471	127118	18S rRNA	122	99.1-100	0.000789792
	PRJEB34539	ERR3545967	North America	Canada	sky18-16y	131844	119474	18S rRNA	0	-	0
	PRJEB34539	ERR3545968	North America	Canada	Sky18-18	121891	108764	18S rRNA	23	99.1-100	0.000188693
	PRJEB34539	ERR3545969	North America	Canada	sky18-18sc	144404	131617	18S rRNA	45	99.1-100	0.000311626
	PRJEB34539	ERR3545970	North America	Canada	Sky18-20	310444	286007	18S rRNA	1	99.1	3.22119e-06
	PRJEB34539	ERR3545971	North America	Canada	Sky18-23	207964	158708	18S rRNA	1	100	4.80852e-06
	PRJEB34539	ERR3545972	North America	Canada	Sky18-24	387849	359162	18S rRNA	1	100	2.57832e-06
	PRJEB34539	ERR3545973	North America	Canada	Sky18-24.2	304806	280938	18S rRNA	2	99.1-100	6.56155e-06
	PRJEB34539	ERR3545974	North America	Canada	Sky18-27	390027	354413	18S rRNA	108	99.1-100	0.000276904
	PRJEB34539	ERR3545975	North America	Canada	STM18-01	146750	110017	18S rRNA	15	99.1-100	0.000102215
	PRJEB34539	ERR3545976	North America	Canada	stm18-01b	146333	130617	18S rRNA	9	99.1-100	6.15036e-05
	PRJEB34539	ERR3545977	North America	Canada	stm18-01c	147423	137070	18S rRNA	6	99.1-100	4.06992e-05
	PRJEB34539	ERR3545978	North America	Canada	Tri18-03	277792	256603	18S rRNA	32	99.1-100	0.000115194
	PRJEB34539	ERR3545979	North America	Canada	Tri18-04	285721	265937	18S rRNA	10	99.1-100	3.49992e-05
	PRJEB34539	ERR3545980	North America	Canada	Tri18-01	105973	95932	18S rRNA	72	99.1-100	0.000679418
	PRJEB34539	ERR3545981	North America	Canada	Tri18-06	139805	118399	18S rRNA	0	-	0
	PRJEB34539	ERR3545982	North America	Canada	Wed18-01	437643	399551	18S rRNA	24	99.1-100	5.48392e-05
	PRJEB34539	ERR3545983	North America	Canada	Wed18-02	488463	446749	18S rRNA	65	99.1-100	0.00013307
	PRJEB34539	ERR3545984	North America	Canada	Wed18-05	184991	156776	18S rRNA	12	99.1-100	6.4868e-05
1For details, see Method S5.
References
Brown, S.P., Olson, B.J.S.C., and Jumpponen, A. (2015) Fungi and algae co-occur in snow: an issue of shared habitat or algal facilitation of heterotrophs? Arct Antarct Alpine Res 47: 729-749.
Brown, S.P., and Jumpponen, A. (2019) Microbial ecology of snow reveals taxa-specific biogeographical structure. Microb Ecol 77: 946-958.
Davey, M.P., Norman, L., Sterk, P., Huete-Ortega, M., Bunbury, F., Loh, BKW., et al. (2019) Snow algae communities in Antarctica: metabolic and taxonomic composition. New Phytol 222: 1242-1255.
Luo, W., Ding, H., Li, H., Ji, Z., Huang, K., Zhao, W., et al. (2020) Molecular diversity of the microbial community in coloured snow from the fildes Peninsula (King George Island, Maritime Antarctica). Polar Biol 43: 1391-1405.
Lutz, S., Anesio, A.M., Edwards, A., and Benning, L.G. (2015a) Microbial diversity on Icelandic glaciers and ice caps. Front Microbiol 6: 307.
Lutz, S., Anesio, A.M., Field, K., and Benning, L.G. (2015b) Integrated 'omics', targeted metabolite and single-cell analyses of arctic snow algae functionality and adaptability. Front Microbiol 6: 1323.
Lutz, S., Anesio, A.M., Raiswell, R., Edwards, A., Newton, R.J., Gill, F., and Bennings, L.G. (2016) The biogeography of red snow microbiomes and their role in melting arctic glaciers. Nat Commun 7: 11968.
Lutz, S., Anesio, A.M., Edwards, A., and Benning, L.G. (2017) Linking microbial diversity and functionality of arctic glacial surface habitats. Environ Microbiol 19: 551-565.
Lutz, S., Procházková, L., Benning, L.G., Nedbalová, L., and Remias, D. (2019) Evaluating amplicon high-throughput sequencing data of microalgae living in melting snow: improvements and limitations. Fottea, Olomouc 19: 115-131.
Segawa, T., Matsuzaki, R., Takeuchi, N., Akiyoshi, A., Navarro, F., Sugiyama, S., et al. (2018) Bipolar dispersal of red-snow algae. Nat Commun 9: 3094.
Terashima, M., Umezawa, K., Mori, S., Kojima, H., and Fukui, M. (2017) Microbial community analysis of colored snow from an alpine snowfield in Northern Japan reveals the prevalence of Betaproteobacteria with snow algae. Front Microbiol 8: 1481.
Yakimovich, K.M., Engstrom, C.B., Quarmby, L.M. (2020) Alpine snow algae microbiome diversity in the coast range of British Columbia. Front Microbiol 11: 1721.
